# Supplementary material for: CD81+ senescent-like fibroblasts exaggerate inflammation and activate neutrophils via C3/C3aR1 axis in periodontitis
Source: eLife. 2025 Aug 13;13:RP96908. doi: 10.7554/eLife.96908 (PMC12349900; doi:10.7554/eLife.96908)
Supplement: Figure 1—source data 2. [file elife-96908-fig1-data2.zip]

Archive with 3 entries (2 files):
- Figure 1-Source data 2 Original tiff files of western blots for panel E/
- Figure 1-Source data 2 Original tiff files of western blots for panel E/Figure 1E Gapdh .tif
- Figure 1-Source data 2 Original tiff files of western blots for panel E/Figure 1E p16.tif
