# Supplementary material for: CD81+ senescent-like fibroblasts exaggerate inflammation and activate neutrophils via C3/C3aR1 axis in periodontitis
Source: eLife. 2025 Aug 13;13:RP96908. doi: 10.7554/eLife.96908 (PMC12349900; doi:10.7554/eLife.96908)
Supplement: Figure 7—figure supplement 2—source data 1. [file elife-96908-fig7-figsupp2-data1.zip]

Archive with 5 entries (4 files):
- Figure 7-figure supplement 2-Source data 1 Uncropped western blots with labeling for panel D/
- Figure 7-figure supplement 2-Source data 1 Uncropped western blots with labeling for panel D/Figure 7-figure supplement 2 C3 with labeling.tif
- Figure 7-figure supplement 2-Source data 1 Uncropped western blots with labeling for panel D/Figure 7-figure supplement 2 CD81 with labeling.tif
- Figure 7-figure supplement 2-Source data 1 Uncropped western blots with labeling for panel D/Figure 7-figure supplement 2 P16 with labeling.tif
- Figure 7-figure supplement 2-Source data 1 Uncropped western blots with labeling for panel D/Figure 7-figure supplement 2 β-ACTIN with labeling.tif
